# Supplementary material for: Health-Related Quality of Life Impacts Mortality but Not Progression to End-Stage Renal Disease in Pre-Dialysis Chronic Kidney Disease: A Prospective Observational Study
Source: PLoS One. 2016 Nov 10;11(11):e0165675. doi: 10.1371/journal.pone.0165675 (PMC5104414; doi:10.1371/journal.pone.0165675)
Supplement: S1 Table — (XLSX) [file pone.0165675.s001.xlsx]

## Sheet: S1 Table
		All	Stage G1/G2	Stage G3a	Stage G3b	Stage G4	Stage G5	p-value	Data completeness (%)
	eGFR (ml/min/1.73m2)		≥60	45-59	30-44	15-29	<15
	Number in each group (%)	745 (100)	29 (3.9)	45 (6.0)	173 (23.2)	423 (56.8)	75 (10.1)
Demographic Factors	Age (years)	64 (50-76)	41 (34.5-55.5)	55 (45-66.5)	61.5 (48.3-73.8)	69 (54-75.5)	64 (53.5-75.5)	<0.001	100
	Gender - Female (%)	39.2	34.4828	28.8889	33.1395	40.9953	50.6494	0.045	100
	Ethnicity
	White (%)	68.1	44.8276	71.1111	68.0233	70.8531	59.7403	0.052	100
	South Asian (%)	20.1	27.5862	15.5556	20.3488	18.0095	31.1688
	Black (%)	9.4	17.2414	11.1111	9.30233	9.00474	7.79221
	Other (%)	2.4	10.3448	2.22222	2.32558	2.1327	1.2987
	SES (IMD 2010)
	Score	31.9 (46.7-35.1)	35.1 (15.2-44.4)	31.9 (16.1-49)	29 (17.1-44.4)	34.1 (18.6-47.3)	30 (17.4-46.0)	0.615	99.2
	% in most deprived national quintile	46.3	51.7	51.1	43.9	49.5	42.1	0.351	99.5
	Educational Attainment
	No formal qualifications (%)	46.477	17.2414	18.1818	40.6977	54.8926	40.5405	<0.001	100
	GCSE/ O'level (%)	21.8157	41.3793	27.2727	25.5814	18.3771	21.6216
	NVQ (%)	9.07859	3.44828	13.6364	7.55814	9.30788	10.8108
	A'Level (%)	7.45257	13.7931	20.4545	8.72093	5.01193	8.10811
	Undergraduate (%)	10.0271	13.7931	13.6364	12.2093	9.06921	6.75676
	Postgraduate (%)	5.14905	10.3448	6.81818	5.23256	3.34129	12.1622
	Current Employment Status
	Not currently in emplyment (%)	19.0604	17.2414	20	18.4971	17.7305	28	<0.001	100
	In Employment (%)	28.4564	65.5172	53.3333	34.6821	21.2766	25.3333
	Retired (%)	52.4832	17.2414	26.6667	46.8208	60.9929	46.6667
	Job Type (when last working)
	None (%)	0.153846	0	0	0.645161	0	0	0.128	100
	Unskilled manual (%)	21.3846	20	18.6047	18.0645	23.4332	18.3243
	Skilled manual (%)	38.1538	24	30.2326	39.3548	40.327	30.5405
	Clerical (%)	12.9231	4	13.9535	12.9032	13.624	10.6892
	Managerial (%)	10	8	11.6279	10.3226	9.53678	10.6892
	Professional (%)	17.3846	44	25.5814	18.7097	13.079	21.3784
	Smoking Status
	Never (%)	47.973	75.8621	38.6364	45.8824	48.0952	46.7532	0.042	99.3
	Current (%)	12.8378	10.3448	18.1818	17.0588	10.9524	11.6883
	Previous (%)	39.1892	13.7931	43.1818	37.0588	40.9524	41.5584
	Alcohol Consumption
	None (%)	57.7181	58.6207	42.2222	52.907	59.7156	66.2338	0.034	100
	1-10 unit (%)	29.6644	13.7931	44.4444	34.3023	28.436	23.3766
	11-20 units (%)	8.5906	20.6897	4.44444	8.13953	8.53081	7.79221
	>20 units (%)	4.02685	6.89655	8.88889	4.65116	3.31754	2.5974
	Anthropometrics
	BMI (kg/m2)	28.6 (24.9-33.21)	30 (25.3-33.6)	27.2 (24.6-31.7)	28.5 (24.8-31.9)	28.7 (24.9-34)	28.6 (24.7-33.2)	0.786	98.5
Clinical Factors	Individual Comorbidities
	Malignancy (%)	14.0351	14.2857	17.6471	16.1111	13.786	9.09091	0.494	100
	Diabetes (%)	33.9599	33.3333	32.3529	30.5556	35.3909	33.7662	0.043
	COPD (%)	10.0251	9.52381	14.7059	12.7778	9.46502	5.19481	0.383
	Cerebrovascular disease (%)	11.2782	19.0476	8.82353	8.88889	11.3169	15.5844	0.429
	IHD (%)	21.1779	14.2857	17.6471	21.1111	21.3992	23.3766	0.219
	PVD (%)	9.52381	9.52381	8.82353	10.5556	8.64198	12.987	0.788
	Comorbidity Scores
	CCI	3 (1-5)	1 (0-2)	1 (0-3)	2 (0-4)	3 (2-5)	5 (3-6)	<0.001	99.9
	Age Adjusted CCI	5 (2-8)	2 (0-3.5)	2 (0-5)	4 (1-7)	6 (3-8)	7 (5-9)	<0.001	99.9
	Blood Pressure
	Systolic BP (mmHg)	130.5 (20.5)	127.7 (20.2)	124 (18.3)	128.9 (20.6)	130.7 (20.2)	137.5 (21.7)	0.004	98.7
	Diastolic BP (mmHg)	76.5 (12.6)	81.9 (11.7)	77.7 (10.7)	77.6 (12.5)	75.5 (12.4)	76.4 (14.9)	0.057	98.7
Biological Markers	Creatinine (μmol/L)	212 (166.5-271.5)	91 (66-106.5)	135 (111-145)	167 (145.3)	235 (205-272)	378 (328.3-434)	<0.001	98.4
	eGFR (ml/min/1.73m2)	25.8 (19.6-33.7)	75.6 (70.5-96.1)	49.3 (46.9-52.6)	35.8 (32.5-39.3)	22.8 (19.4-26.5)	12.7 (11.0-14.2)	<0.001	98.4
	ACR (mg/mmol)	33 (6.6-130.3)	92.4 (47.9-207.4)	56.3 (6.7-259.7)	24.4 (5.0-140.3)	28 (4.8-98.9)	79.6 (16.0-163.3)	<0.001	94.5
	Haemoglobin (g/L)	124.3 (17.2)	139.0 (17.5)	136.3 (16.0)	129.1 (17.4)	121.8 (15.8)	114.6 (14.9)	<0.001	95.6
	Bicarbonate (mmol/L)	24.0 (3.6)	26.0 (2.8)	25.2 (3.3)	24.9 (3.4)	23.8 (3.6)	21.6 (3.6)	<0.001	96.8
	Albumin (g/L)	43 (43-46)	41 (36.5-45)	44 (41-46.5)	44 (41-46)	43 (40-46)	42 (48-44)	0.002	98
	CRP (mg/L)	3.0 (1.4-7.2)	2.2 (1.1-4.6)	1.6 (0.8-3.7)	3.0 (1.3-5.9)	3.4 (1.6-7.9)	3.5 (2.0 - 10.3)	<0.001	93.8
abbreviations - SES (socio-economic status), BMI (Body Mass Index), CCI (Charlson Comorbidity index), BP (Blood Pressure), eGFR (estimated Glomerular Filtration Rate), ACR (Albumin Creatinine Ratio), CRP (C-reactive protein)
