# Supplementary material for: Health-Related Quality of Life Impacts Mortality but Not Progression to End-Stage Renal Disease in Pre-Dialysis Chronic Kidney Disease: A Prospective Observational Study
Source: PLoS One. 2016 Nov 10;11(11):e0165675. doi: 10.1371/journal.pone.0165675 (PMC5104414; doi:10.1371/journal.pone.0165675)
Supplement: S2 Table — (XLSX) [file pone.0165675.s002.xlsx]

## Sheet: S2 Table
	Cox Regression Analyses					Competing Risk Analyses
		95% CI					95% CI
	HR	Lower	Higher	P-Value		SHR	Lower	Higher	P-Value
Identified problem with self care	2.49243	1.19452	5.20061	0.015		2.56744	1.22935	5.36193	0.012
Age (per 10 year increase)	2.00183	1.41269	2.83665	<0.001		2.19713	1.55418	3.10607	<0.001
Gender (female as reference)	1.82371	0.848417	3.92013	0.124		1.67555	0.816705	3.43756	0.159
Charlson Comorbidity Index without renal component*	1.22552	1.04312	1.43981	0.013		1.18642	1.017	1.38405	0.03
eGFR (per 5ml/min increase)	0.780212	0.627666	0.969831	0.025		0.842154	0.682923	1.03851	0.108
ACR (per 10mg/mmol rise)	1.01825	1.0029	1.03383	0.02		1.01559	0.999308	1.03213	0.061
EQ-5D index score	0.291828	0.101078	0.84255	0.023		0.319128	0.102885	0.989875	0.048
Age (per 10 year increase)	2.0616	1.45724	2.91659	<0.001		2.27096	1.63003	3.16392	<0.001
Gender (female as reference)	1.86077	0.882464	3.92362	0.103		1.62291	0.816919	3.22412	0.167
Charlson Comorbidity Index without renal component*	1.17819	0.99948	1.38886	0.051		1.1405	0.977584	1.33056	0.095
eGFR (per 5ml/min increase)	0.788949	0.634303	0.981297	0.033		0.857368	0.694836	1.05792	0.151
ACR (per 10mg/mmol rise)	1.0237	1.0086	1.03903	0.002		1.01899	1.00367	1.03454	0.015
* Calculated using all Charlson Comorbidity Index components EXCEPT moderate/severe renal disease (creatinine >265mmol/L)
